# Supplementary material for: Non-Influenza and Non-SARS-CoV-2 Viruses Among Patients with Severe Acute Respiratory Infections in Tanzania: A Post-COVID-19 Pandemic Snapshot
Source: Viruses. 2025 Jul 25;17(8):1042. doi: 10.3390/v17081042 (PMC12390727; doi:10.3390/v17081042)
Supplement: Supplementary file 1 [file viruses-17-01042-s001.zip]

Archive with 2 entries (2 files):
- Figure S1 Selected sites for SARI study.pdf
- Table S1 Viruses isolated from SARI cases from March to May 2022 based on age group.pdf
